# Supplementary material for: Hammett Correlation in the Accelerated Formation of 2,3-Diphenylquinoxalines in Nebulizer Microdroplets
Source: Molecules. 2021 Aug 21;26(16):5077. doi: 10.3390/molecules26165077 (PMC8399188; doi:10.3390/molecules26165077)
Supplement: Supplementary file 1 [file molecules-26-05077-s001.zip]

Archive with 1 entries (1 files):
- molecules-1290975-SI.pdf
